# Supplementary material for: The Dual Effect of Selenium Application in Reducing Fusarium Wilt Disease Incidence in Banana and Producing Se-Enriched Fruits
Source: Plants (Basel). 2024 Dec 6;13(23):3435. doi: 10.3390/plants13233435 (PMC11644460; doi:10.3390/plants13233435)
Supplement: Supplementary file 1 [file plants-13-03435-s001.zip]

Archive with 1 entries (1 files):
- plants-3323872-supplementary.pptx
